# Supplementary material for: A Theoretical Prediction of the Antioxidant and Electronic Properties of Epicatechin, Procyanidin B2, Procyanidin, C1 and Cinnamtannin A2
Source: Molecules. 2026 May 29;31(11):1876. doi: 10.3390/molecules31111876 (PMC13258072; doi:10.3390/molecules31111876)
Supplement: Supplementary file 1 [file molecules-31-01876-s001.zip]

Archive with 1 entries (1 files):
- molecules-4302581-supplementary.pdf
